# Supplementary material for: Single-nucleus chromatin landscape dataset of mouse brain development and aging
Source: Sci Data. 2024 Jun 12;11:616. doi: 10.1038/s41597-024-03382-1 (PMC11169343; doi:10.1038/s41597-024-03382-1)
Supplement: Supplementary file 1 — Supplementary table [file 41597_2024_3382_MOESM1_ESM.xlsx]

## Sheet: Sheet1
Marker	Cell Type	Source
Fgfr3	AST	Pringle NP, Yu WP, Howell M, Colvin JS, Ornitz DM, Richardson WD. Fgfr3 expression by astrocytes and their precursors: evidence that astrocytes and oligodendrocytes originate in distinct neuroepithelial domains. Development. 2003 Jan;130(1):93-102. doi: 10.1242/dev.00184. PMID: 12441294.	Astrocyte
Slc1a2	AST	Martinez-Lozada Z, Robinson MB. Reciprocal communication between astrocytes and endothelial cells is required for astrocytic glutamate transporter 1 (GLT-1) expression. Neurochem Int. 2020 Oct;139:104787. doi: 10.1016/j.neuint.2020.104787. Epub 2020 Jul 8. PMID: 32650029; PMCID: PMC7484234.	Astrocyte
P2ry12	MG	Walker DG, Tang TM, Mendsaikhan A, Tooyama I, Serrano GE, Sue LI, Beach TG, Lue LF. Patterns of Expression of Purinergic Receptor P2RY12, a Putative Marker for Non-Activated Microglia, in Aged and Alzheimer's Disease Brains. Int J Mol Sci. 2020 Jan 20;21(2):678. doi: 10.3390/ijms21020678. PMID: 31968618; PMCID: PMC7014248.	Microglial
Ctss	MG	Domowicz MS, Chan WC, Claudio-Vázquez P, Gonzalez T, Schwartz NB. Brain transcriptome analysis of a CLN2 mouse model as a function of disease progression. J Neuroinflammation. 2021 Nov 8;18(1):262. doi: 10.1186/s12974-021-02302-z. PMID: 34749772; PMCID: PMC8576919.	Microglial
Mag	Oligo	Darmanis S, Sloan SA, Zhang Y, Enge M, Caneda C, Shuer LM, Hayden Gephart MG, Barres BA, Quake SR. A survey of human brain transcriptome diversity at the single cell level. Proc Natl Acad Sci U S A. 2015 Jun 9;112(23):7285-90. doi: 10.1073/pnas.1507125112. Epub 2015 May 18. PMID: 26060301; PMCID: PMC4466750.	Oligodendrocyte
Mobp	Oligo	Darmanis S, Sloan SA, Zhang Y, Enge M, Caneda C, Shuer LM, Hayden Gephart MG, Barres BA, Quake SR. A survey of human brain transcriptome diversity at the single cell level. Proc Natl Acad Sci U S A. 2015 Jun 9;112(23):7285-90. doi: 10.1073/pnas.1507125112. Epub 2015 May 18. PMID: 26060301; PMCID: PMC4466750.	Oligodendrocyte
Apcdd1	OEC	Rosenberg AB, Roco CM, Muscat RA, Kuchina A, Sample P, Yao Z, Graybuck LT, Peeler DJ, Mukherjee S, Chen W, Pun SH, Sellers DL, Tasic B, Seelig G. Single-cell profiling of the developing mouse brain and spinal cord with split-pool barcoding. Science. 2018 Apr 13;360(6385):176-182. doi: 10.1126/science.aam8999. Epub 2018 Mar 15. PMID: 29545511; PMCID: PMC7643870.	Olfactory ensheathing glia
St5	OEC	Rosenberg AB, Roco CM, Muscat RA, Kuchina A, Sample P, Yao Z, Graybuck LT, Peeler DJ, Mukherjee S, Chen W, Pun SH, Sellers DL, Tasic B, Seelig G. Single-cell profiling of the developing mouse brain and spinal cord with split-pool barcoding. Science. 2018 Apr 13;360(6385):176-182. doi: 10.1126/science.aam8999. Epub 2018 Mar 15. PMID: 29545511; PMCID: PMC7643870.	Olfactory ensheathing glia
Pdgfra	OPC	Darmanis S, Sloan SA, Zhang Y, Enge M, Caneda C, Shuer LM, Hayden Gephart MG, Barres BA, Quake SR. A survey of human brain transcriptome diversity at the single cell level. Proc Natl Acad Sci U S A. 2015 Jun 9;112(23):7285-90. doi: 10.1073/pnas.1507125112. Epub 2015 May 18. PMID: 26060301; PMCID: PMC4466750.	OPC
Cspg4	OPC	Darmanis S, Sloan SA, Zhang Y, Enge M, Caneda C, Shuer LM, Hayden Gephart MG, Barres BA, Quake SR. A survey of human brain transcriptome diversity at the single cell level. Proc Natl Acad Sci U S A. 2015 Jun 9;112(23):7285-90. doi: 10.1073/pnas.1507125112. Epub 2015 May 18. PMID: 26060301; PMCID: PMC4466750.	OPC
Rbfox3	Neuron	Duan W, Zhang YP, Hou Z, Huang C, Zhu H, Zhang CQ, Yin Q. Novel Insights into NeuN: from Neuronal Marker to Splicing Regulator. Mol Neurobiol. 2016 Apr;53(3):1637-1647. doi: 10.1007/s12035-015-9122-5. Epub 2015 Feb 14. PMID: 25680637.	neurone
Slc17a7	EX	Darmanis S, Sloan SA, Zhang Y, Enge M, Caneda C, Shuer LM, Hayden Gephart MG, Barres BA, Quake SR. A survey of human brain transcriptome diversity at the single cell level. Proc Natl Acad Sci U S A. 2015 Jun 9;112(23):7285-90. doi: 10.1073/pnas.1507125112. Epub 2015 May 18. PMID: 26060301; PMCID: PMC4466750.	Excitatory neurone
Gad1	IN_2	Darmanis S, Sloan SA, Zhang Y, Enge M, Caneda C, Shuer LM, Hayden Gephart MG, Barres BA, Quake SR. A survey of human brain transcriptome diversity at the single cell level. Proc Natl Acad Sci U S A. 2015 Jun 9;112(23):7285-90. doi: 10.1073/pnas.1507125112. Epub 2015 May 18. PMID: 26060301; PMCID: PMC4466750.	Inhibitory neuron
Nrn1	IN_1	Zito A, Cartelli D, Cappelletti G, Cariboni A, Andrews W, Parnavelas J, Poletti A, Galbiati M. Neuritin 1 promotes neuronal migration. Brain Struct Funct. 2014 Jan;219(1):105-18. doi: 10.1007/s00429-012-0487-1. Epub 2012 Dec 5. PMID: 23212301.	Inhibitory neuron
